# Supplementary material for: Genome-Based Identification of the Dof Gene Family in Three Cymbidium Species and Their Responses to Heat Stress in Cymbidium goeringii
Source: Int J Mol Sci. 2024 Jul 12;25(14):7662. doi: 10.3390/ijms25147662 (PMC11277557; doi:10.3390/ijms25147662)
Supplement: Supplementary file 1 [file ijms-25-07662-s001.zip]

Archive with 13 entries (13 files):
- Figure S1 The tertiary structures of Dof proteins from Cymbidium goeringii.png
- Figure S2 The tertiary structures of Dof proteins from Cymbidium ensifolium .png
- Figure S3 The tertiary structures of Dof proteins from Cymbidium sinense.png
- Figure S4 The results of agarose gel electrophoresis.png
- Figure S5 The results of Melting Curve Analysis (Melt Peak).png
- Figure S6 The results of Melting Curve Analysis (Melt Curve).png
- Table S1 Dof protein characteristics and sequence from three Cymbidium species.xlsx
- Table S2 The types and numbers of Dof genes in three Cymbidium species.xlsx
- Table S3  Secondary structure of DOf proteins in three Cymbidium species.xlsx
- Table S4 Detailed information of the predicted three-dimensional (3D)of DOf proteins in three Cymbidium species.xlsx
- Table S5 The FPKM values of CgDofs in the leaves.xls
- Table S6  qRT-PCR primers.xlsx
- Table S7 The RIN (RNA integrity number).xlsx
