# Supplementary material for: Genome-Based Identification of the Dof Gene Family in Three Cymbidium Species and Their Responses to Heat Stress in Cymbidium goeringii
Source: Int J Mol Sci. 2024 Jul 12;25(14):7662. doi: 10.3390/ijms25147662 (PMC11277557; doi:10.3390/ijms25147662)
Supplement: Supplementary file 1 [file ijms-25-07662-s001.zip › Table S1 Dof protein characteristics and sequence from three Cymbidium species.xlsx]

## Sheet: Sheet1
Gene ID	Rename	AA1	MW2	PI3	II4	AI5	GRAVY6	Subcellular localization7	Sequences
GL34019	CgDof01	244	26.78	9.73	50.98	62.83	-0.644	Cytoplasm.	EAYTRLLYKTLRSSTKTNISLLRNRAPIRPNRKQIQIQSRDSKIIPPKKSGKIASVHQSQ TMQGTTAASATATKLPFSDPEQNLQCPRCESTNTKFCYFNNYNLSQPRHFCKDCRRYWTR GGALRNVPVGGGTRKSSKRSSTTAAAADVVNPKRPSASSSTGEAQRPELLSVPFPPVDED HRMLDITGSFSSLLSSTSHIGNFLDGEAATPAVADSFLGLPVDSSNWGGGWPDLTIYTPD TRFE
GL02643	CgDof02	220	24.09	9.5	48.9	45.73	-0.864	Nucleus.	MDTSQWPQGDAIAETAASRIPAITERKIRRKNDQKQLNCPRCNSNNTKFCYYNNYSLTQP RYFCKTCRRYWTDGGSLRNIPVGGGSRKNKRPVTASSSSAPSSSSMQNPKFNATDQARDL NPGFQQVGGSGMPELEILRDGGMPGREIGSNFMHEVFGLQEFRGSGLGFHVDAGGASNHD EGRLLFSSSAPRGGVLEQNRGQRGDAQGFWNGMMGNGGNW
GL15894	CgDof03	285	30.88	9.07	50.41	65.37	-0.532	Nucleus.	MDAAQWPTQGIGVVKEVEISSARQQQLQAEKRVRPYKEQSLNCPRCNSTNTKFCYYNNYS LSQPRYFCKTCRRYWTEGGSLRNVPVGGGSRKNKRSSCSSSSLANSSSSTTTATTTSLVS SSTNLQPTELLPAVQIPLATSKLYQGSGQDLNLSFPNRSLAHHDQLGVAAGSISALELLR NGISARGFAPLTAVPGSVFGAGFGFQELMRHSNLKLPLDHQGGFSGNMHQIQEGEAGRLL FPFEDLKQAHVHNGGHEEEQNVVVQGQGETGFFWNGGHGRGGGTW
GL18386	CgDof04	413	45.53	8.16	45.13	53.1	-0.824	Nucleus.	MAESRDPAIKLFGKTIQIPVGVVVSVTIGEDGKAPSDKEASSEPKGNNEEAPTSTAEEKK NDESNNLTNEEKIDPNSSPENSKDEHDESNNNPQNKSNKKPDKILPCPRCKSMDTKFCYY NNYNINQPRHFCKNCQRYWTAGGSMRNVPVGAGRRKSKSSASNQHFRHITIPDCFRADHE SIHRLQPLKSNGTVLSFGSDASLCESMSSVMTLVEKTVKNRNQNVEEQLSGSLNSNEQVA VSSNSNCYGFPPNSSNFNGSSWPIPWSHPPFAFPCYPVTTYWSMPWLSPPLTTSPSNGSS CSVSNSPNLGKHPREGNSLIHSHSDKGNASTPEKCLWVPKTMRVDVPEKLQSVQCGQPWD SRMIKADLMRCGGGLFKAFQSNGEHKIHSNEVS…
GL17011	CgDof05	316	33.71	8.94	59.72	59.62	-0.408	Nucleus.	MVFSSVPLYLDPPNWNQQGSTNIAVDEGSVHQLPQLGATASSVPAPHQVAAGSSASRPVS GVSMAERARLAKIPQAEAALKCPRCDSTNTKFCYFNNYSLTQPRHFCKTCRRYWTRGGAL RSVPVGGGCRRNKRGNKPSSSKSSTPVPVAPTASSSSAAAGVFRTAPPPFLAPWHHLPDY GFAGIHQPIDTAPESMGLEQWRIQQIQQFPFLGGLPEQSMPTATMVPGLYPFDSELVGGH GKIMPTVKMEESSQAVTAADTTTTVNLPRQFFHMGRNDGQIWPGSGDGGSGEDHGGRWIS GEHLSGFSSSSTGNLL
GL19034	CgDof06	187	20.71	9.03	58.22	55.4	-0.373	Nucleus.	MERLEIPKVSNMPKAPPLKCPRCSSTSTKFCYYNNYSLTQPRHFCRTCRRHWTAGGSLRN ILSSECRKNKRRKTTATVITTSAAASDFPAITSPAVVENSVCSANLLTRSSRPLEFEFGT LSSGFSFYANSTSRFPFNGYSFEELKEGLIMDESKATASGSAEESLVFPASFLDFWDGGA DFTARGF
GL11056	CgDof07	271	29.04	8.45	54.72	55.06	-0.697	Nucleus.	MANHQLDHEVLNRPKTSTSPAHHLQQEKKPRPQPEQALRCPRCDSTNTKFCYYNNYSLSQ PRYFCKGCRRYWTKGGSLRNVPVGGGCRKNKRSSPSISNSSSTSSKKPALQDPQDINPTS LLLPSMPLPPLTYDPSDLTLAFSSFHSHDPFLLGNPNPNPNGPTFLDILRGGDHSQNHGG GGGGLHNFYYGFSGGGDDIRGMLSFDGGVGGCSDSTAVAAETAVVGNSDPASNVHSTSTT HGSLGMESGRDYWSGVGSNSSWHGLINSSLL
GL19552	CgDof08	234	24.95	6.07	58.58	67.48	-0.161	Nucleus.	MFSSSFLKPIPGNLFSEASEVVMGLSSKQVSVDIHYWPQPRHFCRACRRHWTAGGTLRNI PVGGGRKNKRRKITATSTSSAGAAGGNPTAPVIGEMEGPVFPNILRRVPLHLPPPVAESP TVDTMIGLFGTSLPNTCLTFMGDFNGVSSGLVSSELKIPFTTAASSCSSSQYSWRGVQDV GGGCEDGLLGMMDASTASTWVNKETTFPGSYWDFWDGGALDFNDADSVEPVLPQ
GL31480	CgDof09	225	24.32	7.54	56.42	41.73	-0.588	Nucleus.	MQGTTATTTTAFMASKPPFTEPEQNLQCPRCESTNTKFCYYNNYNLSQPRHFCKDCRRYW TKGGSLRNVPVGGGTRKSSKRSSSPSVAAPSATGGINSKRPSPCSSSGEIKNSELFSSSF PSIDTDHRMLDMTGSFSSLLSSTAQFGNFFECYQSLDSFPNFRGVTRPIFEPEVQSSADS SANDGAAAAAPPAMPENFLSLPADTNSWAGGWPDLSIYTPGTNFQ
GL09640	CgDof10	120	13.28	9.46	63.7	63.58	-0.509	Nucleus.	MADLYMESAGESPVFKLFGAVIVAEDESRLNKSSSAAAAAADPEEEDTATAALPCPRCKS RETKFCYFNNYNVNQPRHFCKSCHRYWTAGGVLRNVPIGAGRRRNPLSSRRKIISLARGR
GL01135	CgDof11	276	29.37	8.85	47.79	54.17	-0.446	Chloroplast.	MMASDSKAATKSSGCGGGGTGATAGLRPPEQGLKCPRCDSPNTKFCYYNNYSLTQPRHFC KSCRRYWTKGGALRNVPVGGGCRKNRKSKTSSSSSATSSSSSLLLNVPEPGKALTQTAMD LFLPFSFGANTPASSAGFSYCGRNGNYSSIASSIESLSSINQDLHWRLQQQRMQLLFGGE LAQKENVVSFMNNQVVEPSCFGMAENNKAEIFVDSSGANGARKSSETGTAWFLDGSFAMP APSAINTDVDMNNANSVSDWNGISGWSDVQNFTALP
GL20930	CgDof12	347	36.77	9.28	58.67	58.5	-0.473	Nucleus.	MVFSSLPIYLDPPNWNQLLHEKSKLKKRQTSHQPPSTAAINQPPQLPSLMAEPPPHPVGL SGPTRPVSMAERARLAKIPQPEPALKCPRCDSSNTKFCYFNNYSLSQPRHFCKTCRRYWT RGGALRNVPVGGGCRRNKRTKAGSTSSKSTFSAGASSSTASGSMSSAHILPPPAPPQLPF MTHFQPLGDYSATNIGLGFTGIHPLDSVDYQIGSSGGGSGVGLDQWRMQQMQQFPFMGCL DASSTVPATVAGLFPFDGESGGNDQGFSTSRMLTKASSSGLISQLASVKMEDSPHGINLQ RQYLGVTGNDQYWDGNGDGGGSVGNGGGSGWLGDLSGFNSSSSGNIL
GL25342	CgDof13	234	25.54	9.04	62.56	59.19	-0.445	Peroxisome.	MEISNGRQYQVMASYPLNEVLLPVLDCHKASVSSSYRLHQEINPSLQFQSQSQQALRCPR CASINTKFCYYNNYSLSQPRYFCKSCRRYWTQGGSLRNIPVGGGCRKNKRSSLSSSSPFL TSSSKKLTHIQDYPNPNPVHGFIDVLRSGLMGSTDTTTSAFGGIQSRYFGFGGDNGVMPP FDHGGLNSVSNCTATAATAGAITISHGGYWNGAGSTSWNGFINGFSDEMHDGHI
GL25341	CgDof14	223	24.23	9.06	64.77	59.06	-0.421	Peroxisome.	MASYPLNEVLLPVLDCHKASVSSSYRLHQEINPSLQFQSQSQQALRCPRCASINTKFCYY NNYSLSQPRYFCKSCRRYWTQGGSLRNIPVGGGCRKNKRSSLSSSSPFLTSSSKKLTHIQ DYPNPNPVHGFIDVLRSGLMGSTDTTTSAFGGIQSRYFGFGGDNGVMPPFDHGGLNSVSN CTATAATAGAITISHGGYWNGAGSTSWNGFINGFSDEMHDGHI
GL15822	CgDof15	203	21.79	8.91	72.97	60.05	-0.556	Nucleus.	MSSTTAATVDVGANRRRRSDSPDQEPDSSEPRRERCPRCSSRDTKFCYYNNYNTSQPRHF CKSCRRYWTLGGSLRNVPIGGSSRKRLRPATAPPPPQPLSAIHPPPTVEVGFSPLPVGFP PGLGEAILDKRSGFDLGLGLGIGPGPLLWPLSLFEEEVVGDTWRLDSGGESFGAASAMWK DVGFSAPVDGGAGGVGAPERKVH
GL15823	CgDof16	346	36.12	8.69	57.57	65.55	-0.282	Nucleus.	MIQELLSAVVEERKLSFSGGGRLLSDDAPSPFLYSTSTATTLSPSSSSSTIQTSSSPSPS TSEPPQQKLRCPRCDSSNTKFCYYNNYNLTQPRHFCKTCRRYWTKGGALRNVPIGGGCRK AKPAPIVAVAGKSSGGNKPNKAIPSFDAIARAGFGFEPDLFPPSPILWTGPTPPPPPPHT SHLLALLRASGGAGIRSFEPNPLTSLNSIRIKEEGVMAEPGGGLGLNGLSLDPLCQFSTA AAMGSLWKNEGQFPYLQLQENSSAFGDAAAGIQELYQKLRPQAYCNDQLSIAMSNGWSAP GCSSLATSVTSASSIGGGGGSSNAAVAGVEPAMGGEFGYWNPAFSS
GL17895	CgDof17	271	29.44	8.16	58	46.16	-0.721	Nucleus.	MQDFQQFTGQSTGRIFGGVTDGTGGGWDNRRIRTYPSATMAATPHHPPPPLKCPRCDSQN TKFCYYNNYNLSQPRHFCKSCRRYWTKGGVLRNVPVGGGCRKPKRSSNSKPRRPSASRSS SDSSGRNPADGSAGLPDSVFFSNSSSSNPSLPESCSFDQPLTAAPNGAAEIFPDAARTFS SLTAVTANQSIQGFNFVDTAFLRLPEPHHKLEEIPTPDVIHQMAPGQGDNSAIDWPPAMD TGIYELSGATDPTTYWSQSHWADGDPSLYLP
GL31701	CgDof18	120	13.13	8.31	53.55	54.58	-0.619	Chloroplast.	MADEVEMESVRYSSGFKLFGAVIVTDKRRTNKGSEAGEPEDDNMTAAAAAAATVAEEGEV SPALLCPRCKSQETKFCYFNNYNVNQPRHLCKACHRYWTAGGAIRNVPVGGGRRQNRQAP
GL07953	CgDof19	381	43.46	8.86	39.47	56.06	-1.073	Nucleus.	MGREKEGELETKRREAEEMEERRDPVIKLFGKTIQLRAVREVLVIARQDSGQEKKAPSNK QDNKEPKNKNEETGYFQEEKAIDEHKISETKEENTADQQNKNSNNSMDKTLKKPDKILPC PRCNSMDTKFCYFNNYNVNQPRHFCKNCQRYWTEGGSMRNVPVGAGRRKSKSSTTNHQYH NITIPDCVKAEFDESVNHPNPLKLNGTVLSFSANAPLCESMEPNGEDKLSKSYLTTWNSN DGENKTLNSNYPAFPQLNGSLWANPWSHTPFYPVTPYLGVPWLCSGLNSTVLGKRSREGN MLDHSNSGKEDLAKSKKSLWIPKTIRINDHENDEKYSVWAKLGFKNDKPDRVLKNRSTEA SHVLCANPAALSRALSFQERS
GL17503	CgDof20	557	60.33	6.06	48.01	61.06	-0.515	Nucleus.	MLTRMPAGTSPETDRLFPVTGGFLSFSHTAYRGFALGRGCGNMARVDSRGMFDGKDPAIK LFGRKIPLLEEQLLAEEGGVADLAPAMEPLKDTCKEKANTEAVAMLDIQEDLDQKESLSS SGLGNSIEEDLKTSTELVKEAEEPKSEQDNREIETSGEDKVLKKPDKVLQCPRCNSMDTK FCYYNNYNVNQPRHFCKNCQRYWTAGGTMRNVPVGAGRRKNKNSSSCYRHTVVTPDARAS VQADVSDLPSQEASLCGSSATKMVPLKCNGTVLKFGPDAPLCESMTSVLNLGEQKRASEL GFTTQREIREEPSCSSAVTARKHAENGFPEYAEQKALHGYQNGLTPTPLHHLQCFPVPPW AYAWNPGWNNAAAAAAAMAAAGHSSEPLVPGQE…
GL07701	CgDof21	298	32.97	4.77	64.17	55.64	-0.514	Nucleus.	MFSPEDHLMLSYAPRSAPIDHRRWKPSIEIAPNCPRCDSSNTKFCYYNNYSLTQPRYFCK GCRRYWTKGGSLRNVPIGGGCRKNRRGKSVSRLSTDSVTCSSSSSSSLQIDNTRLLDSGL RPDQALDDMFDNYHPSSDSGGSNIDMAVMYARYLNQVPDKFPVEIDDSFGFIGSVTAELS SSSTPSTDMNCHAVSQADEGNIGFMASNCGMEESVMDLRFAVDQESLEASSILPEVNGGD MFPMNWGSVYPNTPWPAQEPNPGVVPALALQESGFNPHFQEFMIGDWNSMEQSGFEAF
GL15226	CgDof22	254	28.81	5.8	59.46	57.99	-0.652	Nucleus.	MLPYYSFHSPRTADRPWRPKVEELAPNCPRCDSSNTKFCYYNNYCLSQPRYLCKGCRRYW TKGGSLRNVPVGGGSQKSRRGKSLKHNSIVSSSLSSPPNSFRPDHALETMSGGKGESFLW MDQSIDHVQLYAKFLNQCPELEQQEEAVPMPMMTPFDQKSFEKQSSAEIGAEAALSNNYV EKGLIGEKNEFLHDDQFMEVERRGLMGGLIMDSNVNYCALETDQMWESSRFQEIGMSEMA QQNAVGLTSLEAFL
GL16117	CgDof23	634	70.48	9.67	52.55	83.09	-0.37	Nucleus.	MTSMAENRTISIEPSLQIAKGARKTSQIPARISLRRRRDAFTKATSRADGGLNGSGRNEN GRALEVKRNFNVSSPEISSNPSTLPRPLTASDLSSSVNRSRLRVAYQVISLITWVFRART ANPQQQKLTLIVKLFHANCLRRLLMWAVERWLVDRAVLPIENSLGGSIHRNYDLLLRHSL HIVGEVKYAVRHCLLANHGVKIEDLKRVLSHPQALAQCEHTLTKLGVVREAVDDTAGAAK FVATSQLRDAGAVASSLASELYSLNILARDIQDDSDNVTRFLMLARDPIIPGIDRPFKVS LAIYVEVAVAQKIRIPEQSFFLRRVIKKEGPGVLFKALAVFAMRDINLTKIESRPQKRKL MPISDDGCNGSPKYFDYLFYVDFEASMASQNAQ…
GL18485	CgDof24	198	21.91	9.19	74.38	45.3	-0.737	Chloroplast.	MEQRQQQLEKQGTRKAAMESKRTSEPPQSCPRCESTNTKFCYYNNYSSSQPRYFCRTCRR YWTQGGTLRNLPHASSAVRRAVKQCKRSSSASFSVASVSTSVMPLYHRMSTGVERPPWCM SDGDELVRQPIGYEIVDSSMLVGSRIPPAQPQMAGVLNPAAGEEEDGVLGRVFGRFEDGS GGEGGDRRMPSASSGSFF
GL04076	CgDof25	265	29.13	5.4	51.1	56	-0.796	Chloroplast.	MAEGKDPAIKLFGRKIPLQEGQTPMEEGDVADSAPAMEPSEEEKETSKERANVEHSSSVL NNSIEVATETSTETAKAAEEPQSEQDHKETVISGQDKVLKKPDKVLPCPRCNSMDTKFCY YNNYNVNQPRHFCKKCQRYWTAGGSMRNVPVGAGRRKNKHCASGSRHTMIAPDALASAQL DGPDSIDRRSLSPFKGNGTILKFGPEAPLCESMAVVLNLGEQNIPQLDFTVGAENREETS CSSPCKPEENGFPDNAQTKFHEFIL
GL11167	CgDof26	258	27.56	9.26	61.05	54.19	-0.561	Nucleus.	MVFPSFPLYADPPNSWNQPQAAAGASTTTTDDNQPLPPAGSAAPCPTRPGSMAERARLAK IPQPEAPLSCPRCNSNNTKFCYFNNYSLSQPRHFCKTCRRYWTRGGTLRNVPVGGGCRRN KRSEKSSSLTSATSPKLQQSKSSTSTTATSVPPTNLVLLPAAPPLSLLTAASWNQLQEYG YAGQSLEQWRLPYLGGIETTSEMQVATPAVPAMYGYHEGEWSVGRSINGNGAAGWMSNSI SNHVLGFGDSSSTGNGNP
GL07805	CgDof27	260	28.88	9.05	62.43	66.69	-0.634	Nucleus.	METAQWPQQGVERKVRPHKEKALNCPRCNSINTKFCYYNNYSLRQPRYFCKSCRRYWTDG GSLRNVPVGGGSRKNKRIFNSSSSSSLPSSTATTVASTASTASLVSSSSRNLQPSKLIPH ELSSFSLSSSVSALEPIRSGISSRRLISFEAPNSSKEIERSTNATIELRTLAPSHSLYRQ EPHTVNMEELMWSSKVKVPLEYGVGSMEEREEGGKGNLAFPYEDLKQVSNKKVSDEIVEG VDPTLFWEGVIENSEVGGGW
JL023350	CeDof01	220	24.2	9.75	46.5	46.18	-0.85	Nucleus.	MDTSQWPQGDAIAETAASRIPAITERKIRRKNDQKQLNCPRCNSNNTKFCYYNNYSLTQP RYFCKTCRRYWTDGGSLRNIPVGGGSRKNKRLVTASSSSAPSSSSMQNPKFNATDQARDL NPGFQQFRGSGMPELEILRDGGMPGREIGSNFMHEVFGLQEFRGSGLGFHVGAGGASNHD EGRLLFSSSAPRGGVLEQNRGQRGDAQGFWNGMMGNGGNW
JL023349	CeDof02	220	24.2	9.75	46.5	46.18	-0.85	Nucleus.	MDTSQWPQGDAIAETAASRIPAITERKIRRKNDQKQLNCPRCNSNNTKFCYYNNYSLTQP RYFCKTCRRYWTDGGSLRNIPVGGGSRKNKRLVTASSSSAPSSSSMQNPKFNATDQARDL NPGFQQFRGSGMPELEILRDGGMPGREIGSNFMHEVFGLQEFRGSGLGFHVGAGGASNHD EGRLLFSSSAPRGGVLEQNRGQRGDAQGFWNGMMGNGGNW
JL004716	CeDof03	183	19.77	6.81	50.15	54.97	-0.542	Cytoplasm.	MQGTTAASATATKLPFSDPEQNLQCPRCESTNTKFCYFNNYNLSQPRHFCKDCRRYWTRG GALRNVPVGGGTRKSSKRSSTTAAAADVVNPKRPSASSSTGEAQRPELLPVPFPPVDEDH RMLDITGSFSSLLSSTSHIGNFLDGEAATPAVADSFLGLPVDSSSWGGGWPDLTIYTPDT RFE
JL008710	CeDof04	145	15.75	9.5	70.73	53.24	-0.519	Chloroplast.	MADIGEESPGFKLFGTVIVADENRLNKKSPTPPPRSPVAAAELPCPRCKSQETKFCYFNN YNVNQPRHFCKACHRYWTAGGALRNVPVGAGRRRSRFYPRAGGVTAAEGGGGVVNFGADV ERWLFRPEQMPAAGRTLSNAAGESC
JL002780	CeDof05	285	30.86	9.07	51.55	65.72	-0.526	Nucleus.	MDAAQWPTQGIGVVKEVEISSARQPQLQAEKRVRPYKEQSLNCPRCNSTNTKFCYYNNYS LSQPRYFCKTCRRYWTEGGSLRNVPVGGGSRKNKRSSCSSSSLANSSSSTTTATTTSLVS SSTNLQPTELLPAVQIPLATSKLYQGSGQDLNLSFPNRSLAHHDQLGVAAGSISALELLR NGISARGFAPLTAVPGSVFGAGFGFQELMRHSNLKLPLDHQGGFSGNMHQIQEGEAGRLL FPFEDLKQAHVHNGGHEEEQNVVLQGQGETGFFWNGGHGRGGGTW
JL018205	CeDof06	182	20.11	8.92	72.53	47.64	-0.641	Chloroplast.	MESKRTSEPPQSCPRCESTNTKFCYYNNYSSSQPRYFCRTCRRYWTQGGTLRNLPHASSA VRRAVNKCKRPSSASFSVASVSTSVMPLYHRMSTGVERPPWCMSDGDELVRQPIGYEVVD SSMLVGSRIPPAQPQMAGVLNPAAGEEEDGVLGRVFGRFEDGSGGEGGDRRMPSASLGRF FE
JL012408	CeDof07	147	17.24	9.53	72	69.59	-0.572	Nucleus.	MIQELLSAVVEERKLSFQVEDIFYLMMLLVPSSTPLPPPPHYLPLPLLPPYKTLSSPSPS TTSEPPQRKLRCPRCDSSNTKFCYYNNYNLTQPRHFCKTCRCYWTKGGALRNVQIWWRVP QRQAGPNCRWLREVLRWEKAQQGNSFP
JL012276	CeDof08	413	45.46	7.53	46.07	53.1	-0.806	Nucleus.	MAESRDPAIKLFGKTIQIPVGVVVSVTIGEDGKAPSDKEASSEPKGNNEEAPTSTAEEKK NDESNNLTNEEKIDPNSSPENSKDEHDESNNNPQNKSNKKPDKILPCPRCKSMDTKFCYY NNYNINQPRHFCKNCQRYWTAGGSMRNVPVGAGRRKSKSSASNQHFRHITIPDCFQADHE SIHCLQPLKSNGTVLSFGSDAPLCESMSSVMTLVEKTVKNRNQNVEEQLSGSLNSNEQVA VSSNSNCYGFPPNSSNFNGSSWPIPWSHPPFAFPCYPVTTYWSMPWLSPPLTTSPSNGSS CSVSNSPNLGKHPREGNSLIHSHSDKGNASTPEKCLWVPKTMRVDVPEKLQSVQCGQPWD SRMIKADLMRCGGGLFKAFQSNGEHKIHSNEVS…
JL003526	CeDof09	281	30.19	8.45	51.31	54.84	-0.686	Nucleus.	MEISTGYHQAMANHQLDHEVLNRPKTSTSPAHHLQQEKKPRPQPEQALRCPRCDSTNTKF CYYNNYSLSQPRYFCKGCRRYWTKGGSLRNVPVGGGCRKNKRSSPSISNSSSTSSKKPAL RDPQDINPTSLLLPSMPLPPLTYDPSDLTLAFSSFHSHDPFLLGNPNPNPNGPTFLDILR GGDHSQNHGGGSGGLHSFYYGFSGGGDDIRGMLSFDGGVGGCSDSTAVAAETAVVGNSDP ASNVHSTSTTHGSLGMESGRDYWSGVGSNSSWHGLINSSLL
JL003527	CeDof10	271	29.05	8.66	51.98	55.42	-0.683	Nucleus.	MANHQLDHEVLNRPKTSTSPAHHLQQEKKPRPQPEQALRCPRCDSTNTKFCYYNNYSLSQ PRYFCKGCRRYWTKGGSLRNVPVGGGCRKNKRSSPSISNSSSTSSKKPALRDPQDINPTS LLLPSMPLPPLTYDPSDLTLAFSSFHSHDPFLLGNPNPNPNGPTFLDILRGGDHSQNHGA GGGGLHSFYYGFSGGGDDIRGMLSFDGGVGGCSDSTAVAAETAVVGNSDPASNVHSTSTT HGSLGMESGRDYWSGVGSNSSWHGLINSSLL
JL007544	CeDof11	253	27.3	9.25	61.75	54.82	-0.493	Nucleus.	MAERARLAKIPQAEAALKCPRCDSTNTKFCYFNNYSLTQPRHFCKTCRRYWTRGGALRSV PVGGGCRRNKRGNKPSSSKSSTPVPVAPTASSSSAAAGVFRTAPPPFLAPWHHLPDYGFA GIHQPIDTAPESMGLEQWRIQQIQQFPFLGGLPEQSMPTATMVPGLYPFDSELVGGHGKI MPTVKMEESSQAVTAADTTTTVNLPRQFFNMGRNDGQIWPGSGDGGSGEDHGGRWISGEH LSGFSSSSTGNLL
JL001998	CeDof12	155	17.63	8.24	52.05	59.94	-0.794	Cytoplasm.	MAERRDHAAIKLFGQTIRIPEEGESPAAARNHYRKNFIKKIFFLTKATLILKVSKPGRSG REDETYAEEEETEEEQSGLTGESITNNGSGNNLLKKPEKIVPCPRCSSKDTKFCYYNNYS LNQPRHFCTNCLRYWTAGGADAAEPEKMAFYILHT
JL001997	CeDof13	211	24	9.55	39.79	56.49	-0.782	Cytoplasm.	MAERRDHAAIKLFGQTIRIPEEGESPAAARNHYRKNFIKKIFFLTKATLILKVSKPGRSG REDETYAEEEETEEEQSGLTGESITNNGSGNNLLKKPEKIVPCPRCSSKDTKFCYYNNYS LNQPRHFCTNCLRYWTAGGAMRKLPVGAGSRKNKKASFTAANQNFFYPPKPNGTVLRIST EFHKEVNFTAQNSLNGATWSYPWSFRIHVYP
JL005981	CeDof14	254	27.51	7.55	64.13	59.53	-0.379	Nucleus.	MGLSSKQVSVDIHYWPQGGLEFPKPEGGEEKQTAALLKCPRCESTNTKFCYYNNYSRSQP RHFCRACRRHWTAGGTLRNIPVGGGRKNKRRKITPASISSAGAAGRNPTAPVIGEMEGPV FPNILRRVPLHLPPPVAESPTVDTMIGLFGTSLPNTCLTFMGDFNGMSSGLVSSELKIPF TTAASSCSSSQYSWRGVQDVGGGCEDGLLGMMDASTASTWMNKETMFPGSYWDFWDGGAL DFNDADSVEPVLPQ
JL005982	CeDof15	126	14.08	9.78	77.19	58.1	-0.625	Nucleus.	MGLSSKQVSVDIHYWPQGGLEFPKPEGAEEKQTAALLKCPRCESTNTKFCYYNNYSRSQP RHFCRACRRHWTEGGTLRNIPVGGGRKNKRRKITPASIFAVETKGCSFPTPSPASLRSPI CSLLLS
JL001808	CeDof16	225	24.33	7.55	58.75	41.29	-0.592	Nucleus.	MQGTTATTTTAFMASKPPFTEPEQNLQCPRCESTNTKFCYYNNYNLSQPRHFCKDCRRYW TKGGSLRNVPVGGGTRKSSRRSSSPSVAAPSATGGVNSKRPSPCSSSGEIKNSELFSSSF PSIDTDHRMLDMTGSFSSLLSSTAQFGNFFECYQSLDSFPNFRGVTRPIFEPEVQSSADS SANDGAAAAAPPAMPENFLSLPADTNSWAGGWPDLSIYTPGTNFQ
JL012427	CeDof17	472	50.38	9.46	56.71	63.37	-0.385	Nucleus.	MNEKEHMDTNKRISLCGKQRGKTSKTTFRHMKSSFADKTKRLGVLNNLQLSLSLSPSSAN VSFLYIKPSQAQSPSTAFPRYTPSTTLKQTQPFSHLQFPALIPFHPPCFALAKSQRMIQE LLSAVVEERKLSFSGGGRLLSDDAPSPFLYSTSTATTLSPSSSSSTIQTSSSPSPSTTSE PPQQKLRCPRCDSSNTKFCYYNNYNLTQPRHFCKTCRRYWTKGGALRNVPIGGGCRKAKP APIVAVAGKSSGGNKPNKAIPSFDAIARAGFGFEPDLFPPSPILWTGPTPPPPPPHTSHL LALLRASGGAGIRSFEPNPLTSLNSIRIKEEGVMAEPARGGLGLNDLSLDPLCQFSTAAA MGSLWKNEGQFPYLQLQENSSAFGDAAAGIQEL…
JL012431	CeDof18	203	21.79	8.91	72.97	60.05	-0.556	Nucleus.	MSSTTAATVDVGANRRRRSDSPDQEPDSSEPRRERCPRCSSRDTKFCYYNNYNTSQPRHF CKSCRRYWTLGGSLRNVPIGGSSRKRLRPATAPPPPQPLSAIHPPPTVEVGFSPLPVGFP PGLGEAILDKRSGFDLGLGLGIGPGPLLWPLSLFEEEVVGDTWRLDSGGESFGAASAMWK DVGFSAPVDGGAGGVGAPERKVH
JL000783	CeDof19	234	25.46	9.11	58.33	62.52	-0.41	Peroxisome.	MEISNGRQYQVMASYPLNEVLLPVLDCHKASVSSSYRLHQEINPSLQFQSQSQQALRCPR CASINTKFCYYNNYSLSQPRYFCKSCRRYWTQGGSLRNIPVGGGCRKNKRSSLSSSLSFL TSSSKKLTHIQDYPNPNPVHGFIDVLRSGLMGSTNTTTSAFGGIQSHYFGFGGDNGVMPP FDHGGLNTVSNSTATAATAGAITISHGGYLNGAGSTSWNGFINGFSDEMHDGHI
JL000438	CeDof20	336	35.39	8.85	60.06	56.93	-0.442	Nucleus.	MVFSSLPIYLDPPNWNQQTSHQPPSTAAINQPPQLPSLMAEPPPHPVGLSGPTRPVSMAE RARLAKIPQPEPALKCPRCDSSNTKFCYFNNYSLSQPRHFCKTCRRYWTRGGALRNVPVG GGCRRNKRTKAGSTSSKSTFSAGASSSTASGSMSSANILPPPAPPQLPFMTHFQPLGDYS ATNIGLGFTGIHPLDSVDYQIGSSGGGSGVGLDQWRMQQMQQFPFMGCLDASSTVPATVA GLFPFDGESGGNDQGFSTSRMLTKASSSGLISQLASVKMEDSPHGINLQRQYLGVTGNDQ YWDGNGDGGGSVGNGGGSGWLGDLSGFNSSSSGNIL
JL003930	CeDof21	120	13.26	8.66	50.34	56.17	-0.603	Chloroplast.	MADEMEMESVRYSSGFKLFGAVIVTDKRRTNKGSEAGEPEDDNMTAAAAAATTVVEEGEV SPALLCPRCKSQETKFCYFNNYNVNQPRHLCKACHRYWTAGGAIRNVPVGGGRRQNRLAR
JL003931	CeDof22	120	13.26	8.66	50.34	56.17	-0.603	Chloroplast.	MADEMEMESVRYSSGFKLFGAVIVTDKRRTNKGSEAGEPEDDNMTAAAAAATTVVEEGEV SPALLCPRCKSQETKFCYFNNYNVNQPRHLCKACHRYWTAGGAIRNVPVGGGRRQNRLAR
JL002292	CeDof23	271	29.48	8.16	59.82	45.79	-0.733	Nucleus.	MQDFQQFTGQSTGRIFGGVTDGTGGGWDNRRIRTYPSATMAATPHHPPPPLKCPRCDSQN TKFCYYNNYNLSQPRHFCKSCRRYWTKGGVLRNVPVGGGCRKPKRSSNSKPRRPSASRSS SDSSGRNPADGSAGLPDSVFFSNSSSSNPSLPESCSFDQPLTAAPNGAAEIFPDAARTFS SLTAVTANQSIQGFNFVETPFLRLPEPHHKLEEIPTPDVIHQMAPGQGDNSAIDWPPAMD TGIYELSGATDPTTYWSQSHWADGDPSLYLP
JL004684	CeDof24	277	29.45	8.85	47.77	53.61	-0.458	Chloroplast.	MMASDSKAATKSSGCGGGGTGATAGLRPPEQGLKCPRCDSPNTKFCYYNNYSLTQPRHFC KSCRRYWTKGGALRNVPVGGGCRKNRKSKTSSSSSATSSSSSLLPLNVPEPGKALTQTAM DLFLPFSFGANTPASSAGFSYCGRNGNYSSIASSIESLSSINQDLHWRLQQQRMQLLFGG ELAQKENVVSFMNNQVVEPSCFGMAENNKGEIFVDSSGANGARKSSETGTAWFLDGSFAM PAPSAINTDVDMNNANSVSDWNGISGWSDVQNFTALP
JL002850	CeDof25	259	27.94	8.63	52.74	64.17	-0.412	Chloroplast.	MVAKLDHGTAAAQQNTGSPPLKCPRCDSTNTKFCYYNNYSLAQPRHFCKSCKRYWTRGGT LRNVPVGGGCRKNKRAKKSHRSAASVTAASASLPLPPVIHSPATDLNSLLYGFPPMMNSS TVFFPKFELDASLAGYEENFQSCLSNVNLADLQKTAAAPLDFLGDYSLLNSQIPTSSSPM ATENYQPLLSYDDLNIGTENNASNRSINWQAMKENPLEATNAFATSGGSGPVAQSSYLYW NQAMSGGWPESGSSVAPLI
JL023008	CeDof26	624	68.31	8.33	51.26	58.86	-0.608	Nucleus.	MFVRRRLRTDETGECERGEGESPSGRDGRTRSFTRSAGIPVWMITREGGARDGWEAAVLE NRRGVQSPRRKREATGFSVCPRMNRGMGNRWMWLLHVGWGFALGRGCGNMARVDSRGMFD GKDPAIKLFGRKIPLLEEQLLAEEGGVDDLAPAMEPLKDTCKEKANTKAVAMLDIQVDLD QKESLSSSGLGNSMEEDLKTSTELVKEAEEPKSEQDNREIETSGEDKVLKKPDKVLQCPR CNSMDTKFCYYNNYNVNQPRHFCKNCQRYWTAGGTMRNVPVGAGRRKNKNSSSCYRHTVV TPDARASVQADVSDLPSQEASLCGSSATKMVPLKCNGTVLKFGPDAPLCESMTSVLNLGE QKRASELGFTTQREIREEPSCSSAVTARKHAEN…
JL000330	CeDof27	392	43.13	5.58	61.39	64.69	-0.446	Nucleus.	MLDKLSDTTNRNISRVPSTFGPPSLPLFGPMIWALRLPPPTGRLPRARHMPKNTYLDPGS SNLKPRIPACPPSSLSLSLSLSLSLSLSLSLSLPMFSPEDHLMLSYAPRSAPIDHRRWKP SIEIAPNCPRCDSSNTKFCYYNNYSLTQPRYFCKGCRRYWTKGGSLRNVPIGGGCRKNRR GKSVNRLSTDSVTSSSSSSSSQQIDNTRLLDSGLRPDQALDDMFDNYHPSSDSGGSNIDM AVMYARYLNQVPDKFPVEIDDSFGFIGSVTAELSSSSTPSTDMNCHAVSQADEGNIGFMA SNCGMEESVMDLRFAVDQESLEASSILPEVNGGDMFPMNWGSVYPNTPWPAQEPNPGVVP ALALQESGFNPHFQEFMIGDWNSMEQSGFEAF
JL011126	CeDof28	381	43.58	8.86	37.91	55.56	-1.099	Nucleus.	MGREKEGELERKRREAEEMEERRDPVIKLFGKTIQLRAEREVLVIAREDNGQEKKAPSNK QDNKEPKNKNEETGYFQEEKAIDEHKISETKEEKTADQQNKNSNNSMDKTLKKPDKILPC PRCNSMDTKFCYFNNYNVNQPRHFCKNCQRYWTEGGSMRNVPVGAGRRKSKSSTTNHQYH HITIPDCVQAEFDESVNHPNPLKLNGTVLSFSANAPLCESMEPNGEDKLSKSYLTTWNSN DGENKTLNSNYPAFPQLNGSLWANPWSHTPFYPVTPYLGVPWLCSGLNSTVLGKRSREGN MLNHSNSGKEDIAKSKKSLWIPKTIRINDHENDEKYSVWAKLGFKNDKADRVLKNRSTEA SHVLCANPAALSRALSFQERS
JL007933	CeDof29	112	12.39	9.54	44.75	46.16	-0.685	Chloroplast.	MADVDMGGRDKSPGFKLFGTFIVPPENTQKKRSPSAAAAALPCPRCHSRETRFCYFNNYN VNQPRHFCKVCHRYWTVGGTLRDLRGTAGSRSRLWARVTGDSTSDEGGSGDV
JL005259	CeDof30	254	28.88	6.01	61.95	58.39	-0.634	Nucleus.	MLPYYSFHSPRTADRPWRPKVEELAPNCPRCDSSNTKFCYYNNYCLSQPRYLCKGCRRYW TKGGSLRNVPVGGGRQKSRRGKSLKHNSIVSSSLSSPPSSFRPDHALETMSGGKGECFLW MDQSIDHVQLYAKFLNQCPELEQQEEAVPMPMMTPFDQKSFEKQSSAEIGAEAALSNNYV EKGLIGEKNEFLHDDQFMEVERRGLMAGLIMDSNVNYCALETDQMWESSRFQEIGMSEMA QQNAVGLTSLEAFL
JL004593	CeDof31	255	28.59	9.34	60.31	70.67	-0.594	Nucleus.	METAQWPQQGVERKVRPHKEKALNCPRCNSINTKFCYYNNYSLRQPRYFCKSCRRYWTDG GSLRNVPVGGGSRKNKRIFNSSSSSSLPSSTATTVASTASLVSSSSRNLQPSKLIPHELS SFSLSSSVSALEPIRSGISSRRLISFEAPNSSKEIERSTNATIELRTLAPSQSLYRLYRQ ELHTVNMEELMWSSKVKVPLEYGVGSMEEREEGGKGNLAFPYEDLKQVSSKKVSDEIVEG VDPTLFWEGVMDIVK
JL019083	CeDof32	233	25.74	9.08	57.91	55.24	-0.691	Nucleus.	MSSRGLEELLIGCRKPLLSPEKKPRSQPDQALKCPRCDSTNTKFCYYNNYSLSQPRYFCK SCRRYWTKGGSLRNVPVGGGCRKNRRSSSSSSPSFSSSSNSILPSSKRTQDDQTSFISYN HGDLTLAFARQLWPSLADHEHFFLGNPNPNSGSTGGFLNLMRNGFPESSNMNGFHQLYYG NNGCVVEEIGGSNQNSTERSCKVLMDLQMSNGADGGLGMEYSSWHGLINGSLI
JL006577	CeDof33	470	51.29	5.78	54.92	55.72	-0.672	Mitochondrion.	MAEGKDPAIKLFGRKIPLQEGQTPMEEGDVADSAPAMEPSEEEKETSKERANVEHSSFVL NNSIEVATETSTETAKAAEEPQSEQDHKETVISGQDKVLKKPDKVLPCPRCNSMDTKFCY YNNYNVNQPRHFCKKCQRYWTAGGSMRNVPVGAGRRKNKHCASGSRHTMIAPDALASAQL DGPDSIDRRSLSPFKGNGTILKFGPEAPLCESMAVVLNLGEQNIPQLDFTVGAENREETS CSSPCKPEENGFPDNAQQNSMNSYCNGVTPLPHLQYFPLPLWAHPWNPGWNNTAAAMAAA VCSPQPVPGQENGIPTQMPWNQPPLLTSPAFCPPLPFPFLPPFWSWTGRPWNLPWIGNSD AALSPPSSSSTSTSYCSGNASPTLGKHSREEKT…
JL018339	CeDof34	267	28.57	9.24	63.34	50.9	-0.631	Nucleus.	MVFPSFPLYADPPNSWNQPQAAAANSTTTTDDNQPPPPAGSAAPCPTRPGSMAERARLAK IPQPEAPLSCPRCNSNNTKFCYFNNYSLSQPRHFCKTCRRYWTRGGTLRNVPVGGGCRRN KRSGKSSSLTSATSPKLQQSKSSTSTTATSVPPTNLVLLPAAPPLSLLTAASWNQLQEYG YAGQSLEQWRLPYLGGIETTSEMQVATPAVPAMYGYHEGEWSVGRSINGNGAAGWMSNSI SNHVLGFGNSSSTGNGNRSYMSDDGDN
Mol007667	CsDof01	306	32.2	8.83	54.65	50.29	-0.649	Nucleus.	MDTAQWPQQGIGVVKGSVDSNQRQTQIQVDRSRVRPHKEQALNCPRCNSTNTKFCYYNNY SLSQPRYFCKTCRRYWTEGGSLRNVPVGGGSRKNKRSSSSSSTSSSSSNSTTTPTLTSST TPTTTLPPSSSTNLQPSEHMIHSLGNSKFYQGGGHDLNLSFPNQSLSAHELGGSMSALEL LRSGISARGLEPFVPAGMPPGPGSLFGASFGFQELMRPSSNNMKLHPLDGVGGSSGYGGS MQDEGDGRLLFPFEDLKQVTMNNGSHEGVVVQGQGDPTLFWNGIMGSSGGGGGGGGNEGG GGGGSW
Mol018586	CsDof02	254	28.84	6.01	59.46	59.53	-0.662	Nucleus.	MLPYYSFHSPRTADRPWRPKVEELAPNCPRCDSSNTKFCYYNNYCLSQPRYLCKGCRRYW TKGGSLRNVPVGGGRQKSRRGKSLKHNSIVSSSLSSPPNSFRPDHALETMSGGKGESFLW MDQSIDHVQLYAKFLNQCPELEQQEEAVPMPMMTPFDQKSFEKQSSAEIGAEAALSNNYV EKGLIGEKNELLHDDQFMEVERRGLMGGLIMDSNVNYCALETDQMWESSRFQEIGMSEMA QQNAVGLTSLEAFL
Mol009355	CsDof03	271	29.04	8.66	53.2	55.06	-0.691	Nucleus.	MANHQLDHEVLNRPKTSTSPAHHLQQEKKPRPQPEQALRCPRCDSTNTKFCYYNNYSLSQ PRYFCKGCRRYWTKGGSLRNVPVGGGCRKNKRSSPSISNSSSTSSKKPALRDPQDINPTS LLLPSMPLPPLTYDPSDLTLAFSSFHSHDPFLLGNPNPNPNGPTFLDILRGGDHSQNHGG GGGGLHSFYYGFSGGGDDIRGMLSFDGGVGGCSDSTAVAAETAVVGNSDPASNVHSTSTT HGSLGMESGRDYWSGVGSNSSWHGLINSSLL
Mol021255	CsDof04	356	37.9	5.99	54.18	59.75	-0.422	Nucleus.	MVFSSVPLYLDPPNWNQQGSTNIAVDEGSVHQLPQLGATASSVPAPHQVAAGGSASRPVS GVSMAERARLAKIPQAEAALKCPRCDSTNTKFCYFNNYSLTQPRHFCKTCRRYWTRGGAL RSVPVGGGCRRNKRGNKPSSSKSSTPVPVAPTASSSSAAAGVFRTAPPPFLAPWHHLPDY GFAGIHQPIDTAPESMGLEQWRIQQIQQFPFLGGLPEQSMPTATMVPGLYPFDSELVGGH GKIMPTVKMEESSQAVTAADTTTTVNLPRQFFNMGRNDGQIWPGSGDGGSGEDHGGRWIS GEHLSGFSSSSTGNLLNEDVDEMKVGTVHGDAFGGLGDDSHLVWAMEDVDSMDEGS
Mol000253	CsDof05	356	37.23	8.54	57.89	63.71	-0.304	Nucleus.	MIQELLSAVVEERKLSFSGGGRLLSDDAPSPFLYSTSTATTLSPSSSSSTIQTSSSPSPS TTSEPPQQKLRCPRCDSSNTKFCYYNNYNLTQPRHFCKTCRRYWTKGGALRNVPIGGGCR KAKPAPIVTVAGKSSGGNKPNKAIPSFDAIARAGFGFEPDLFPPSPILWTGPTPPPPPPH TSHLLALLRASGGAGIRSFEPNPLTSLNSIRIKEEGVMAEPAGGGLGLNGLSLDPLCQFS TAAAMGSLWKNEGQFPYLQLQENSSAFGDAAAGIQELYQKLRPQAYCNDQLSIAMSNGWS APGCSSLATSVTSASSIGGGGGSSNAAVAGVEPAMGGEFGYWNPAFSSWSDMSSTN
Mol000257	CsDof06	203	21.79	8.91	72.97	60.05	-0.556	Nucleus.	MSSTTAATVDVGANRRRRSDSPDQEPDSSEPRRERCPRCSSRDTKFCYYNNYNTSQPRHF CKSCRRYWTLGGSLRNVPIGGSSRKRLRPATAPPPPQPLSAIHPPPTVEVGFSPLPVGFP PGLGEAILDKRSGFDLGLGLGIGPGPLLWPLSLFEEEVVGDTWRLDSGGESFGAASAMWK DVGFSAPVDGGAGGVGAPERKVH
Mol007514	CsDof07	336	35.38	8.85	59.8	58.39	-0.415	Nucleus.	MVFSSLPIYLDPPNWNQQTSHQPPSTAAINQPPQLPSLMAEPPAHPVGLSGLTRPVSMAE RARLAKIPQPEPALKCPRCDSSNTKFCYFNNYSLSQPRHFCKTCRRYWTRGGALRNVPVG GGCRRNKRTKAGSTSSKSTFSAGASSSTASGSMSSANILPPPAPPQLPFMTHFQPLGDYS ATNIGLGFTGIHPLDSVDYQIGSSGGGSGVGLDQWRMQQMQQFPFMGCLDASSTVPATVA GLFPFDGESGGNDQGFSTSRMLTKASSSGLISQLASVKMEDSPHGINLQRQYLGVTGNDQ YWDGNGDGGGSVGNGGGSGWLGDLSGFNSSSSGNIL
Mol027252	CsDof08	186	19.84	9.75	62.61	55.16	-0.348	Nucleus.	MAERARLAKIPQPEPALKCPRCDSSNTKFCYFNNSLSQPRHFCKTCRRYWTRGGALRNVP VGGGCRRNKRTKAGSTSSKSTFSAGASSSTASGSMSSANILPPPAPPQLPFMTHFQPLGD YSATNIGLGFTGIHPLDSVDYQIGSSGGGSGVGLDQWRMQQMQQFPFMGCLDASSTVPAT VAGLFL
Mol010162	CsDof09	234	25.49	8.98	57.66	62.95	-0.419	Peroxisome.	MEISNGRQYQVMASYPLNEVLLPVLDCHKASVSSSYRLHQEINPSLQFQSQSQQALRCPR CASINTKFCYYNNYSLSQPRYFCKSCRRYWTQGGSLRNIPVGGGCRKNKRSSLSSPLSFL TSSSKKLTHIQDYPNPNPVHGFIDVLRSGLMGSTNTTTSAFGGIQSDYFGFGGDNGVMPP FDHPGLNSISNSTATAATAGAITISHGGYLNGAGSTSWNGFINGFSDEMHDGHI
Mol025383	CsDof10	179	20.12	9.73	59.88	46.37	-0.826	Nucleus.	MDTSQWPQGDAIAETAASRIPAITERKIRRKNDQKQLNCPRCNSNNTKFCYYNNYSLTQP RYFCKTCRRYWTDGGSLRNIPVGGGSRKNKRLVTASSSSAPSSSSMQNPKFNATDQARDL NPGFQQVGGSGMPELEILRDGGMPGREIGSNFMHEVFGLQEFRGSGLGFSRWCWWSFKS
Mol011465	CsDof11	412	45.33	7.53	46.13	53.23	-0.798	Nucleus.	MAESRDPAIKLFGKTIQIPVGVVVSVTIGEDGKAPSDKEASSEPKGNNEEAPTSTAEEKK NDESNNLTNEEKIDPNSSPENSKDEHNESNNNPQNKSNKKPDKILPCPRCKSMDTKFCYY NNYNINQPRHFCKNCQRYWTAGGSMRNVPVGAGRRKSKSSASNQHFRHITIPDCFQADHE SIHCLQPLKSNGTVLSFGSDAPLCESMSSVMTLVEKTVKNSNQNVEEQLSGSLNSNEQVA VSSNSNCYGFPPNSSNFNGSSWPIPWSHPPFAFPCYPVTTYWSMPWLSPPLTTSPSNGSS CSVSNSPNLGKHPREGNSLIHSHSDKGNASTPEKCLWVPKTMRVDVPEKLQSVQCGQPWD SRMIKADLMRCGGLFKAFQSNGEHKIHSNEVSQ…
Mol000890	CsDof12	285	30.85	9.07	50.41	65.37	-0.525	Nucleus.	MDAAQWPTQGIGVVKEVEISSARQPQLQAEKRVRPYKEQSLNCPRCNSTNTKFCYYNNYS LSQPRYFCKTCRRYWTEGGSLRNVPVGGGSRKNKRSSCSSSSLANSSSSTTTATTTSLVS SSTNLQPTELLPAVQIPLATSKLYQGSGQDLNLSFPNRSLAHHDQLGVAAGSISALELLR NGISARGFAPLTAVPGSVFGAGFGFQELMRHSNLKLPLDHQGGFSGNMHQIQEGEAGRLL FPFEDLKQAHVHNGGHEEEQNVVVQGQGETGFFWNGGHGRGGGTW
Mol001386	CsDof13	254	27.55	6.88	63.1	60.67	-0.382	Nucleus.	MGLSSKQVSVDIHYWPQGGLEFPKPEGAEEKQTAALLKCPRCESTNTKFCYYNNYSRSQP RHFCRACRRHWTEGGTLRNIPVGGGRKNKRRKITPASISSAGAAGRNPTAPVIGEMEGPV FPNILRRVPLHLPPPVAESPTVDTMIGLFGTSLPNTCLTFMGDFNGMSSGLVSSELKIPF TTAASSCSSSQYSWRGVQDVGGGCEDGLLGMMDASTASTWVNKETMFPGSYWDFWDGGAL DFNDADSVEPVLPQ
Mol019183	CsDof14	120	13.28	9.46	63.7	63.58	-0.509	Nucleus.	MADLYMESAGESPVFKLFGAVIVAEDESRLNKSSSAAAAAADPEEEDTATAALPCPRCKS RETKFCYFNNYNVNQPRHFCKSCHRYWTAGGVLRNVPIGAGRRRNPLSSRRKIISLARGR
Mol014055	CsDof15	225	24.3	7.54	56.79	41.29	-0.59	Nucleus.	MQGTTATTTTAFMASKPPFTEPEQNLQCPRCESTNTKFCYYNNYNLSQPRHFCKDCRRYW TKGGSLRNVPVGGGTRKSSKRSSSPSVAAPSATGGVNSKRPSPCSSSGEIKNSELFSSSF PSIDTDHRMLDMTGSFSSLLSSTAQFGNFFECYQSLDSFPNFRGVTRPIFEPEVQSSADS SANDGAAAAAPPAMPENFLSLPADTNSWAGGWPDLSIYTPGTNFQ
Mol013887	CsDof16	145	15.75	9.5	70.73	53.24	-0.519	Chloroplast.	MADIGEESPGFKLFGTVIVADENRLNKKSPTPPPRSPVAAAELPCPRCKSQETKFCYFNN YNVNQPRHFCKACHRYWTAGGALRNVPVGAGRRRSRFYPRAGGVTAAEGGGGVVNFGADV ERWLFRPEQMPAAGRTLSNAAGESC
Mol018860	CsDof17	183	19.83	7.64	49.1	54.97	-0.557	Cytoplasm.	MQGTTAASATATKLPFSDPEQNLQCPRCESTNTKFCYFNNYNLSQPRHFCKDCRRYWTRG GALRNVPVGGGTRKSSKRSSTTAAAADVVNPKRPSASSSTGEAQRPELLPVPFPPVDEDH RMLDITGSFSSLLSSTSHIGNFLDGEAATRAVADSFLGLPVDSSSWGGGWPDLTIYTPDT RFE
Mol003251	CsDof18	271	29.44	8.47	60.41	46.16	-0.713	Nucleus.	MQDFQQFTGQSTGRIFGGVTDGTGGGWDNRRIRTYPSATMAATPHHPPPPLKCPRCDSQN TKFCYYNNYNLSQPRHFCKSCRRYWTKGGVLRNVPVGGGCRKPKRSSNSKPRRPSASRSS SDSSGRNPADGSAGLPDSVFFSNSSSSNPSLPESCSFDQPLTAAPNGAAEIFPDAARTFS SLTAVTANQSIQGFNFVDTPFLRLPEPHHKLEEIPTPHVIHQMAPGQGDSSAIDWPPAMD TGIYELAGATDPTTYWSQSHWADGDPSLYLP
Mol004758	CsDof19	120	13.2	8.91	55.61	55.42	-0.641	Mitochondrion.	MADEIEMESVRYSSGFKLFGAVIVTDKRRTNKGSEAGEPENDNMTAAAAAAATVAEEGEV SPALLCPRCKSQETKFCYFNNYNVNQPRHLCKACHRYWTAGGAIRNVPVGGGRRQNRQAR
Mol006736	CsDof20	550	59.58	6.23	44.25	66.22	-0.564	Nucleus.	MFDGKDPAIKLFGRKIPLLEEQLLAEEGGVADLAPAMEQLKDTCKEKANTKAVAMLDIQV DLDQKESLSSSGLGNSMEEDLKTSTELVKEAEEPKSEQDNREIETSGEDKVLKKPDKVLQ CPRCNSMDTKFCYYNNYNVNQPRHFCKNCQRYWTAGGTMRNVPVGAGRRKNKNSSSCYRH TVVTPDARASVQADVSDLPSQEASLCGSSATKMVPLKCNGTVLKFGPDAPLCESMTSVLN LGEQKRASELGFTTQREIREEPSCSSAVTARKHAENGFPEYAEQKALHGYQNGLTPTPLH HLQCFPVPPWAYAWNPGWNNAVAAMAAAGHSPEPLVPGQENGFLANVMDSTANGACSCFL WTGAPWNLPLVNINGLSPSSSTSNSNCSGNGSP…
Mol013196	CsDof21	276	29.3	8.85	47.32	54.17	-0.457	Chloroplast.	MASDSKAATKSSGCGGGGTGATAGLRPPEQGLKCPRCDSPNTKFCYYNNYSLTQPRHFCK SCRRYWTKGGALRNVPVGGGCRKNRKSKTSSSSSATSSSSSLLPLNVPEPGKALTQTAMD LFLPFSFGANTPAASAGFSYCGRNGNYSSIASSIESLSSINQDLHWRLQQQRMQLLFGGE LAQKENVVSFMNNQVVEPSCFGMAENNKGEIFVDSSGANGARKSSETGTAWFLDGSFAMP APSAINTDVDMNNANSVSDWNGISGWSDVQNFTALP
Mol008968	CsDof22	112	12.42	9.54	38.44	49.64	-0.637	Chloroplast.	MADVDMGGRDKSPGFKLFGTFIVSPENTQKKRLPSAAAAALPCPRCHSRETRFCYFNNYN VNQPRHFCKVCHRYWTVGGTLRDLRGTAGSRSRLWARVTGDSTSDEGGSGEV
Mol000358	CsDof23	252	28.44	9.54	66.69	67.74	-0.544	Chloroplast.	MHFHHSPPCWINSPIQLIETFHVSLAHSARLPLFGPMVWALRLPPPTVRLPRARHMLKNT YLDPGSSNLKPRIPACPPSSLSLSLSLPMFSPEDHLMLSYAPRSAPIDHRRWKPSIEIAP NCPRCDSSNTKFCYYNNYSLTQPRYFCKGCRRYWTKGGSLRNVPIGGGCRKNRRGKSVNR LSTDSVTCSSSSSSSLQIDNTRLLDSGLRPDQALDDMFDNYHPSSDSGGSNIDMAVMYAR YLNQVPDKFPRD
Mol010053	CsDof24	199	22.13	9.19	71.3	46.53	-0.752	Chloroplast.	MEQRQQQLEKQGTRKAAMESKRTSEPPQSCPRCESTNTKFCYYNNYSSSQPRYFCRTCRR YWTQGGTLRNLPHASSAVRRAVKQCKRPSSASFSVASVSTSVMPLYHRMSTGVERPPWCM SDGDELVRQPIGYEVVDSSMLVGSRIPPAQPQMAGVLNPAAGEEEDGVLGRVFGRFEDGS GGEGGDRRMPSASLGRFFE
Mol010054	CsDof25	217	23.62	8.68	59.88	63.09	-0.282	Chloroplast.	MAASIYPTSLFAAAACMPALQNSAAAQLKCPRCESTNTKFCYYNNYSLAQPRHFCKTCKR HWTRGGTLRDVPVGGGCRRNKRHKKPQSVIAAVSPNTTPLPRLANSLPLAASDLCSPIFS MPPTNLSSRFFSMFEETIQTDIGSQAVDNHKKSAEAGMSYQAPLPSFDDLPTGICESLID ENPTEGIYSFGGSGSAVAESAFLYSWPEYCSSMVRRL
Mol017463	CsDof26	254	26.97	9.5	57.99	53.9	-0.555	Nucleus.	MRPVPADHMVMAGHPQAAAAASTTTTDDNQPPPPAGSAAPCPTRPGSMAERARLAKIPQP EAPLSCPRCNSNNTKFCYFNNYSLSQPRHFCKTCRRYWTRGGTLRNVPVGGGCRRNKRSE KSSSLTSATSPKLQQSKSSTSTTATSVPPTNLVLLPAAPPLSLLTAASWNQLQEYGYAGQ SLEQWRLPYLGGIETTSEMQVATPAVPAMYGYHEGEWSVGRSINGNGAAGWMGNSISNHV LGFGNSSSTGNGNP
Mol003676	CsDof27	470	51.21	5.71	54.86	57.38	-0.641	Mitochondrion.	MAEGKDPAIKLFGRKIPLQEGQTPMEEGDVADSAPAMELSEEEKETFKERGNVEHSSSVL NNSIEVATETSTETAKAAEEPQSEQDHKETVISGQDKVLKKPDKVLPCPRCNSMDTKFCY YNNYNVNQPRHFCKKCQRYWTAGGSMRNVPVGAGRRKNKHCASGSRHTMIAPDALASAQL DGPDSIDRRSLSPFKGNGTILKFGPEAPLCESMAVVLNLGEQNIPQLDFTVGAENREETS CSSPCKPEENGFPDNAQQNSMNSYCNGVTPLPHLQYFPLPLWAHPWNPGWNNAAAAMAAA VCSPQPVPGQENGIPTQMPWNQPPLLTSPAFCPPLPFPFLPPFWSWTGRPWNLPWIGSSD AALSPPSSSSTSTSYCSGNASPTLGKHSREEKT…
Mol024736	CsDof28	245	27.11	8.51	55.15	54.94	-0.7	Nucleus.	MEEISNAHEQQAMSSHGLEELLIGCRKPLLSPEKKPRCQPDQALKCPRCDSTNTKFCYYN NYSLSQPRYFCKSCRRYWTKGGSLRNVPVGGGCRKNRRSSSSSSPSFSSSSNSILPSSKR TQDDQTSFISYNHGDLTLAFARQLWPSLADHEHFFLGNPNPNSGSTGGFLNLMRNGFPES SNMNGFHQLYYGNNGCVVEEIGGSNQNSTERSCKVLMDLQMSNGADGGLGMEYSSWHGLI NGSLI
Mol008834	CsDof29	245	27.11	8.51	55.15	54.94	-0.7	Nucleus.	MEEISNAHEQQAMSSHGLEELLIGCRKPLLSPEKKPRCQPDQALKCPRCDSTNTKFCYYN NYSLSQPRYFCKSCRRYWTKGGSLRNVPVGGGCRKNRRSSSSSSPSFTSSSNSILPSSKR TQDDQTSFISYNHGDLTLAFARQLWPSLADHEHFFLGNPNPNSGSTGGFLNLMRNGFPES SNMNGFHQLYYGNNGCVVEEIGGSNQNSTERSCKVLMDLQMSNGADGGLGMEYSSWHGLI NGSLI
Mol021813	CsDof30	340	37.74	8.69	66.81	71.65	-0.623	Nucleus.	MSQSHQVNVEYSHHQMQTRSSIFPNQMVQSMPQPPLGSKTGYEDDHHEKGTVALLPKPRS NLIDKLADSKQQYKHQADERRKSTSFNPDIPHIAYPNIFKSLIINQSEPFIVWIMPCARS DKHKKLEGARVSCRRYWTDGGSLRNVPVGGGSRKNKRIFNSSSSSSLPSSTATTVASTAS TASLVSSSSRNLQPSKLIPHELSSFSLSSSVSALEPIRSGISSRRLISFEAPNSSKEIER STNATIELRTLAPSQSLYRQELHTVNMEELMWSSKVKVPLEYGVGSMEEREEGGKGNLAF PYEDLKQVSNKKVSDEIVEGVDPTLFWEGVIENSEVGGGW
Note: 1AA (aa), amino acid; 2Mw(kDa), molecular weight; 3pI, theoretical isoelectric point; 4II, instability index; 5AI, aliphatic index; 6GRAVY, grand average of hydrophobicity; 7Subcellular localization predicted by WoLF PSORT.

## Sheet: Sheet4
Gene ID	Rename	Amino acids	Molecular weight	Theoretical isoelectric points	instability index (II)	Aliphatfic indexes	Grand average of hydropathicity (GRAVY)	Subcellular localization
Mol014055	CsDof15	225	24.3038	7.54	56.79	41.29	-1.099	cytoplasm
JL001808	CeDof16	225	24.3318	7.55	58.75	41.29	-0.637	Nucleus.
GL31480	CgDof09	225	24.3178	7.54	56.42	41.73	-1.073	Nucleus.
GL18485	CgDof24	198	21.9135	9.19	74.38	45.3	-0.782	Nucleus.
GL02643	CgDof02	220	24.0927	9.5	48.9	45.73	-0.564	Nucleus.
JL002292	CeDof23	271	29.4755	8.16	59.82	45.79	-0.685	Nucleus.
JL007933	CeDof29	112	12.3859	9.54	44.75	46.16	-0.824	Nucleus.
GL17895	CgDof17	271	29.4355	8.16	58	46.16	-0.806	Nucleus.
Mol003251	CsDof18	271	29.4405	8.47	60.41	46.16	-0.798	Nucleus.
JL023350	CeDof01	220	24.1978	9.75	46.5	46.18	-0.85	Nucleus.
JL023349	CeDof02	220	24.1978	9.75	46.5	46.18	-0.85	Chloroplast.
Mol025383	CsDof10	179	20.1245	9.73	59.88	46.37	-0.625	Nucleus.
Mol010053	CsDof24	199	22.1338	9.19	71.3	46.53	-0.457	peroxisome.
JL018205	CeDof06	182	20.1075	8.92	72.53	47.64	-0.458	peroxisome.
Mol008968	CsDof22	112	12.416	9.54	38.44	49.64	-0.446	Nucleus.
Mol007667	CsDof01	306	32.1994	8.83	54.65	50.29	-0.515	Nucleus.
JL018339	CeDof34	267	28.5737	9.24	63.34	50.9	-0.864	Nucleus.
GL18386	CgDof04	413	45.5275	8.16	45.13	53.1	-0.557	Chloroplast.
JL012276	CeDof08	413	45.4565	7.53	46.07	53.1	-0.542	Nucleus.
Mol011465	CsDof11	412	45.3293	7.53	46.13	53.23	-0.603	Nucleus.
JL008710	CeDof04	145	15.7468	9.5	70.73	53.24	-0.603	Nucleus.
Mol013887	CsDof16	145	15.7468	9.5	70.73	53.24	-0.525	Nucleus.
JL004684	CeDof24	277	29.4488	8.85	47.77	53.61	-0.532	Nucleus.
Mol017463	CsDof26	254	26.9672	9.5	57.99	53.9	-0.644	Chloroplast.
Mol013196	CsDof21	276	29.3016	8.85	47.32	54.17	-0.796	Chloroplast.
GL01135	CgDof11	276	29.3657	8.85	47.79	54.17	-0.608	Nucleus.
GL11167	CgDof26	258	27.5617	9.26	61.05	54.19	-0.686	Nucleus.
GL31701	CgDof18	120	13.1277	8.31	53.55	54.58	-0.526	Nucleus.
JL007544	CeDof11	253	27.3007	9.25	61.75	54.82	-0.683	Nucleus.
JL003526	CeDof09	281	30.1863	8.45	51.31	54.84	-0.794	Cytoplasm.
Mol024736	CsDof28	245	27.1081	8.51	55.15	54.94	-0.37	Chloroplast.
Mol008834	CsDof29	245	27.1081	8.51	55.15	54.94	-0.412	Nucleus.
Mol018860	CsDof17	183	19.83	7.64	49.1	54.97	-0.691	Chloroplast.
JL004716	CeDof03	183	19.7669	6.81	50.15	54.97	-0.619	Nucleus.
Mol009355	CsDof03	271	29.038	8.66	53.2	55.06	-0.422	Nucleus.
GL11056	CgDof07	271	29.037	8.45	54.72	55.06	-0.649	Nucleus.
Mol027252	CsDof08	186	19.8445	9.75	62.61	55.16	-0.697	Nucleus.
JL019083	CeDof32	233	25.7427	9.08	57.91	55.24	-0.641	Nucleus.
GL19034	CgDof06	187	20.7133	9.03	58.22	55.4	-0.672	Cytoplasm.
JL003527	CeDof10	271	29.0521	8.66	51.98	55.42	-0.7	Cytoplasm.
Mol004758	CsDof19	120	13.1998	8.91	55.61	55.42	-0.7	Nucleus.
JL011126	CeDof28	381	43.5827	8.86	37.91	55.56	-0.641	Nucleus.
GL07701	CgDof21	298	32.9736	4.77	64.17	55.64	-0.588	Nucleus.
JL006577	CeDof33	470	51.2893	5.78	54.92	55.72	-0.385	Nucleus.
GL04076	CgDof25	265	29.1335	5.4	51.1	56	-0.59	Nucleus.
GL07953	CgDof19	381	43.4596	8.86	39.47	56.06	-0.282	peroxisome.
JL003930	CeDof21	120	13.2619	8.66	50.34	56.17	-0.419	Nucleus.
JL003931	CeDof22	120	13.2619	8.66	50.34	56.17	-0.304	Chloroplast.
JL001997	CeDof13	211	23.9951	9.55	39.79	56.49	-0.691	Chloroplast.
JL000438	CeDof20	336	35.3855	8.85	60.06	56.93	-0.555	Nucleus.
Mol003676	CsDof27	470	51.2103	5.71	54.86	57.38	-0.721	Chloroplast.
GL15226	CgDof22	254	28.8054	5.8	59.46	57.99	-0.373	Chloroplast.
JL005982	CeDof15	126	14.0752	9.78	77.19	58.1	-0.41	Nucleus.
Mol007514	CsDof07	336	35.3755	8.85	59.8	58.39	-0.161	Nucleus.
JL005259	CeDof30	254	28.8776	6.01	61.95	58.39	-0.473	Nucleus.
GL20930	CgDof12	347	36.7702	9.28	58.67	58.5	-0.592	Chloroplast.
JL023008	CeDof26	624	68.312	8.33	51.26	58.86	-0.652	Nucleus.
GL25341	CgDof14	223	24.23	9.06	64.77	59.06	-0.662	Nucleus.
GL25342	CgDof13	234	25.5364	9.04	62.56	59.19	-0.408	Nucleus.
Mol018586	CsDof02	254	28.8405	6.01	59.46	59.53	-0.415	mitochondrion.
JL005981	CeDof14	254	27.5111	7.55	64.13	59.53	-0.733	Nucleus.
GL17011	CgDof05	316	33.7058	8.94	59.72	59.62	-0.282	Nucleus.
Mol021255	CsDof04	356	37.9022	5.99	54.18	59.75	-0.826	Nucleus.
JL001998	CeDof12	155	17.6279	8.24	52.05	59.94	-0.442	Nucleus.
GL15822	CgDof15	203	21.7905	8.91	72.97	60.05	-0.594	Nucleus.
JL012431	CeDof18	203	21.7905	8.91	72.97	60.05	-0.713	Nucleus.
Mol000257	CsDof06	203	21.7905	8.91	72.97	60.05	-0.561	Nucleus.
Mol001386	CsDof13	254	27.5511	6.88	63.1	60.67	-0.446	Nucleus.
GL17503	CgDof20	557	60.3338	6.06	48.01	61.06	-0.493	Nucleus.
JL000783	CeDof19	234	25.4574	9.11	58.33	62.52	-0.634	Peroxisome.
GL34019	CgDof01	244	26.783	9.73	50.98	62.83	-0.634	Nucleus.
Mol010162	CsDof09	234	25.4854	8.98	57.66	62.95	-0.445	Nucleus.
Mol010054	CsDof25	217	23.6238	8.68	59.88	63.09	-0.348	Nucleus.
JL012427	CeDof17	472	50.3809	9.46	56.71	63.37	-0.382	Nucleus.
GL09640	CgDof10	120	13.2831	9.46	63.7	63.58	-0.631	Nucleus.
Mol019183	CsDof14	120	13.2831	9.46	63.7	63.58	-0.509	Nucleus.
Mol000253	CsDof05	356	37.23	8.54	57.89	63.71	-0.509	Chloroplast.
JL002850	CeDof25	259	27.9383	8.63	52.74	64.17	-0.379	Cytoplasm.
JL000330	CeDof27	392	43.1264	5.58	61.39	64.69	-0.514	Nucleus.
Mol000890	CsDof12	285	30.8483	9.07	50.41	65.37	-0.421	Mitochondrion.
GL15894	CgDof03	285	30.8793	9.07	50.41	65.37	-0.544	Nucleus.
GL15823	CgDof16	346	36.1196	8.69	57.57	65.55	-0.623	Chloroplast.
JL002780	CeDof05	285	30.8624	9.07	51.55	65.72	-0.519	Chloroplast.
Mol006736	CsDof20	550	59.5798	6.23	44.25	66.22	-0.519	Chloroplast.
GL07805	CgDof27	260	28.8803	9.05	62.43	66.69	-0.752	Chloroplast.
GL19552	CgDof08	234	24.9502	6.07	58.58	67.48	-0.572	Chloroplast.
Mol000358	CsDof23	252	28.4385	9.54	66.69	67.74	-0.641	Nucleus.
JL012408	CeDof07	147	17.243	9.53	72	69.59	-0.556	Mitochondrion.
JL004593	CeDof31	255	28.5913	9.34	60.31	70.67	-0.556	Nucleus.
Mol021813	CsDof30	340	37.7363	8.69	66.81	71.65	-0.556	Nucleus.
GL16117	CgDof23	634	70.4813	9.67	52.55	83.09	-0.737	Nucleus.
			29.1729	8.43352	56.8923	56.9296
