# Supplementary material for: Genome-Based Identification of the Dof Gene Family in Three Cymbidium Species and Their Responses to Heat Stress in Cymbidium goeringii
Source: Int J Mol Sci. 2024 Jul 12;25(14):7662. doi: 10.3390/ijms25147662 (PMC11277557; doi:10.3390/ijms25147662)
Supplement: Supplementary file 1 [file ijms-25-07662-s001.zip › Table S2 The types and numbers of Dof genes in three Cymbidium species.xlsx]

## Sheet: Sheet1
ID	light responsiveness	other	plant growth	plant hormone	plant stress	total
CgDof01	8	1	1	6	2	18
CgDof02	10	0	1	12	0	23
CgDof03	9	1	3	1	1	15
CgDof04	14	4	1	9	5	33
CgDof05	11	1	1	6	1	20
CgDof06	14	2	1	4	1	22
CgDof07	7	4	1	5	1	18
CgDof08	14	3	1	5	0	23
CgDof09	13	1	0	3	2	19
CgDof10	7	2	2	3	0	14
CgDof11	12	0	1	3	0	16
CgDof12	12	1	3	2	2	20
CgDof13	0	1	0	1	0	2
CgDof14	10	3	0	3	0	16
CgDof15	19	2	1	3	2	27
CgDof16	12	3	0	1	2	18
CgDof17	6	0	1	5	0	12
CgDof18	0	0	0	0	0	0
CgDof19	8	2	1	8	1	20
CgDof20	9	0	2	5	1	17
CgDof21	17	3	3	12	1	36
CgDof22	5	1	1	22	2	31
CgDof23	9	2	0	3	4	18
CgDof24	2	1	0	1	1	5
CgDof25	21	3	1	16	2	43
CgDof26	6	1	0	0	0	7
CgDof27	10	2	2	4	2	20
CeDof01	12	4	1	5	1	23
CeDof02	13	2	1	6	1	23
CeDof03	7	3	2	18	2	32
CeDof04	11	0	0	2	0	13
CeDof05	9	1	2	3	1	16
CeDof06	9	1	0	2	1	13
CeDof07	14	2	4	10	1	31
CeDof08	18	6	1	19	6	50
CeDof09	9	4	2	1	2	18
CeDof10	19	2	2	8	0	31
CeDof11	11	0	2	9	1	23
CeDof12	16	0	0	14	0	30
CeDof13	10	1	1	13	1	26
CeDof14	11	1	1	5	1	19
CeDof15	15	2	0	6	0	23
CeDof16	13	1	2	8	0	24
CeDof17	15	0	2	1	2	20
CeDof18	21	3	0	6	1	31
CeDof19	9	3	0	5	0	17
CeDof20	12	1	2	3	2	20
CeDof21	12	0	4	3	3	22
CeDof22	11	1	3	3	2	20
CeDof23	9	0	3	7	1	20
CeDof24	13	0	6	5	4	28
CeDof25	17	0	2	4	0	23
CeDof26	11	1	1	10	1	24
CeDof27	11	2	3	13	1	30
CeDof28	15	2	1	12	1	31
CeDof29	10	0	1	1	4	16
CeDof30	14	0	0	24	3	41
CeDof31	7	2	2	8	1	20
CeDof32	12	0	0	3	2	17
CeDof33	9	3	3	16	5	36
CeDof34	15	0	0	0	1	16
CsDof01	3	1	1	1	1	7
CsDof02	13	2	0	18	1	34
CsDof03	8	3	1	3	1	16
CsDof04	11	1	1	4	0	17
CsDof05	11	2	1	1	2	17
CsDof06	18	2	1	3	2	26
CsDof07	12	1	2	3	2	20
CsDof08	13	1	2	2	3	21
CsDof09	9	3	0	3	0	15
CsDof10	11	0	0	5	1	17
CsDof11	20	4	4	16	2	46
CsDof12	7	2	4	0	1	14
CsDof13	11	0	1	6	1	19
CsDof14	16	3	5	15	0	39
CsDof15	12	2	0	3	0	17
CsDof16	8	1	4	2	0	15
CsDof17	7	4	2	3	2	18
CsDof18	6	2	0	16	2	26
CsDof19	13	1	4	3	3	24
CsDof20	7	1	2	5	1	16
CsDof21	14	1	5	5	4	29
CsDof22	10	0	2	1	2	15
CsDof23	10	3	3	6	2	24
CsDof24	13	1	0	10	2	26
CsDof25	9	2	2	7	1	21
CsDof26	15	2	5	23	1	46
CsDof27	23	2	1	23	2	51
CsDof28	17	0	0	14	1	32
CsDof29	15	0	1	14	2	32
CsDof30	12	2	2	8	6	30
