# Supplementary material for: Genome-Based Identification of the Dof Gene Family in Three Cymbidium Species and Their Responses to Heat Stress in Cymbidium goeringii
Source: Int J Mol Sci. 2024 Jul 12;25(14):7662. doi: 10.3390/ijms25147662 (PMC11277557; doi:10.3390/ijms25147662)
Supplement: Supplementary file 1 [file ijms-25-07662-s001.zip › Table S3 Secondary structure of DOf proteins in three Cymbidium species.xlsx]

## Sheet: 二级结构
Gene name	Alpha helix (Hh)	310 helix (Gg)	Pi helix (Ii)	Beta bridge (Bb)	Extended strand (Ee)	Beta turn (Tt)	Bend region (Ss)	Random coil (Cc)	Ambiguous states	Other states
CgDof01	0.1844	0	0	0	0.1311	0.0287	0	0.6557	0	0
CgDof02	0.1591	0	0	0	0.1227	0.0455	0	0.6727	0	0
CgDof03	0.1053	0	0	0	0.0842	0.0105	0	0.8	0	0
CgDof04	0.1525	0	0	0	0.0896	0.0242	0	0.7337	0	0
CgDof05	0.1108	0	0	0	0.0886	0.0348	0	0.7658	0	0
CgDof06	0.1658	0	0	0	0.123	0.0535	0	0.6578	0	0
CgDof07	0.1365	0	0	0	0.1365	0.0369	0	0.69	0	0
CgDof08	0.2094	0	0	0	0.1624	0.0556	0	0.5726	0	0
CgDof09	0.1022	0	0	0	0.12	0.0311	0	0.7467	0	0
CgDof10	0.2083	0	0	0	0.2	0.0667	0	0.525	0	0
CgDof11	0.1377	0	0	0	0.1159	0.029	0	0.7174	0	0
CgDof12	0.0893	0	0	0	0.098	0.0173	0	0.7954	0	0
CgDof13	0.1667	0	0	0	0.1923	0.0726	0	0.5684	0	0
CgDof14	0.1435	0	0	0	0.1928	0.1031	0	0.5605	0	0
CgDof15	0.133	0	0	0	0.1675	0.0493	0	0.6502	0	0
CgDof16	0.2139	0	0	0	0.0983	0.0694	0	0.6185	0	0
CgDof17	0.107	0	0	0	0.1587	0.0517	0	0.6827	0	0
CgDof18	0.2417	0	0	0	0.1667	0.0417	0	0.55	0	0
CgDof19	0.1627	0	0	0	0.0971	0.021	0	0.7192	0	0
CgDof20	0.1221	0	0	0	0.1005	0.0305	0	0.7469	0	0
CgDof21	0.1376	0	0	0	0.1275	0.0168	0	0.7181	0	0
CgDof22	0.2756	0	0	0	0.1417	0.0472	0	0.5354	0	0
CgDof23	0.3659	0	0	0	0.1467	0.0678	0	0.4196	0	0
CgDof24	0.2778	0	0	0	0.1212	0.0657	0	0.5354	0	0
CgDof25	0.1396	0	0	0	0.0943	0.0226	0	0.7434	0	0
CgDof26	0.1473	0	0	0	0.1318	0.0581	0	0.6628	0	0
CgDof27	0.1846	0	0	0	0.1462	0.0577	0	0.6115	0	0
CeDof01	0.1273	0	0	0	0.1318	0.0409	0	0.7	0	0
CeDof02	0.1273	0	0	0	0.1318	0.0409	0	0.7	0	0
CeDof03	0.1694	0	0	0	0.1202	0.0546	0	0.6557	0	0
CeDof04	0.1862	0	0	0	0.1931	0.1103	0	0.5103	0	0
CeDof05	0.0842	0	0	0	0.0982	0.0211	0	0.7965	0	0
CeDof06	0.2253	0	0	0	0.1374	0.0659	0	0.5714	0	0
CeDof07	0.1701	0	0	0	0.102	0.068	0	0.6599	0	0
CeDof08	0.1138	0	0	0	0.0872	0.0266	0	0.7724	0	0
CeDof09	0.1281	0	0	0	0.1459	0.0178	0	0.7082	0	0
CeDof10	0.0996	0	0	0	0.1587	0.0369	0	0.7048	0	0
CeDof11	0.1304	0	0	0	0.083	0.0553	0	0.7312	0	0
CeDof12	0.2194	0	0	0	0.1484	0.0452	0	0.5871	0	0
CeDof13	0.1422	0	0	0	0.1137	0.0379	0	0.7062	0	0
CeDof14	0.1772	0	0	0	0.1496	0.063	0	0.6102	0	0
CeDof15	0.1429	0	0	0	0.127	0.0476	0	0.6825	0	0
CeDof16	0.08	0	0	0	0.1289	0.0489	0	0.7422	0	0
CeDof17	0.2564	0	0	0	0.0975	0.0318	0	0.6144	0	0
CeDof18	0.133	0	0	0	0.1675	0.0493	0	0.6502	0	0
CeDof19	0.1154	0	0	0	0.1453	0.0556	0	0.6838	0	0
CeDof20	0.0952	0	0	0	0.1012	0.0327	0	0.7708	0	0
CeDof21	0.275	0	0	0	0.1583	0.0583	0	0.5083	0	0
CeDof22	0.275	0	0	0	0.1583	0.0583	0	0.5083	0	0
CeDof23	0.107	0	0	0	0.1513	0.0517	0	0.69	0	0
CeDof24	0.1191	0	0	0	0.1336	0.0217	0	0.7256	0	0
CeDof25	0.305	0	0	0	0.0811	0.0309	0	0.583	0	0
CeDof26	0.1603	0	0	0	0.0929	0.0353	0	0.7115	0	0
CeDof27	0.148	0	0	0	0.0995	0.0332	0	0.7194	0	0
CeDof28	0.1181	0	0	0	0.0787	0.021	0	0.7822	0	0
CeDof29	0.0893	0	0	0	0.2411	0.0536	0	0.6161	0	0
CeDof30	0.252	0	0	0	0.1772	0.0354	0	0.5354	0	0
CeDof31	0.2784	0	0	0	0.1255	0.0314	0	0.5647	0	0
CeDof32	0.103	0	0	0	0.1588	0.03	0	0.7082	0	0
CeDof33	0.1319	0	0	0	0.0702	0.017	0	0.7809	0	0
CeDof34	0.1273	0	0	0	0.1498	0.0749	0	0.6479	0	0
CsDof01	0.0719	0	0	0	0.1111	0.0359	0	0.781	0	0
CsDof02	0.2874	0	0	0	0.126	0.0472	0	0.5394	0	0
CsDof03	0.0996	0	0	0	0.1771	0.0554	0	0.6679	0	0
CsDof04	0.1517	0	0	0	0.0843	0.0421	0	0.7219	0	0
CsDof05	0.191	0	0	0	0.1152	0.0646	0	0.6292	0	0
CsDof06	0.133	0	0	0	0.1675	0.0493	0	0.6502	0	0
CsDof07	0.0863	0	0	0	0.0923	0.0327	0	0.7887	0	0
CsDof08	0.1398	0	0	0	0.1344	0.0376	0	0.6882	0	0
CsDof09	0.1368	0	0	0	0.2094	0.1197	0	0.5342	0	0
CsDof10	0.1061	0	0	0	0.1732	0.0447	0	0.676	0	0
CsDof11	0.1359	0	0	0	0.0922	0.0316	0	0.7403	0	0
CsDof12	0.0842	0	0	0	0.1193	0.0281	0	0.7684	0	0
CsDof13	0.1654	0	0	0	0.1732	0.0551	0	0.6063	0	0
CsDof14	0.2583	0	0	0	0.175	0.0583	0	0.5083	0	0
CsDof15	0.1111	0	0	0	0.1333	0.0489	0	0.7067	0	0
CsDof16	0.1862	0	0	0	0.1931	0.1103	0	0.5103	0	0
CsDof17	0.1694	0	0	0	0.1202	0.0546	0	0.6557	0	0
CsDof18	0.0996	0	0	0	0.1624	0.0517	0	0.6863	0	0
CsDof19	0.2583	0	0	0	0.1417	0.0583	0	0.5417	0	0
CsDof20	0.1455	0	0	0	0.0909	0.0364	0	0.7273	0	0
CsDof21	0.1558	0	0	0	0.087	0.0217	0	0.7355	0	0
CsDof22	0.1429	0	0	0	0.1964	0.0357	0	0.625	0	0
CsDof23	0.1429	0	0	0	0.1627	0.0556	0	0.6389	0	0
CsDof24	0.2814	0	0	0	0.1206	0.0653	0	0.5327	0	0
CsDof25	0.2535	0	0	0	0.1382	0.0415	0	0.5668	0	0
CsDof26	0.1457	0	0	0	0.1378	0.0709	0	0.6457	0	0
CsDof27	0.1277	0	0	0	0.0851	0.0255	0	0.7617	0	0
CsDof28	0.1306	0	0	0	0.1918	0.0531	0	0.6245	0	0
CsDof29	0.1306	0	0	0	0.1918	0.0531	0	0.6245	0	0
CsDof30	0.2618	0	0	0	0.1735	0.0618	0	0.5029	0	0
