# Supplementary material for: Genome-Based Identification of the Dof Gene Family in Three Cymbidium Species and Their Responses to Heat Stress in Cymbidium goeringii
Source: Int J Mol Sci. 2024 Jul 12;25(14):7662. doi: 10.3390/ijms25147662 (PMC11277557; doi:10.3390/ijms25147662)
Supplement: Supplementary file 1 [file ijms-25-07662-s001.zip › Table S4 Detailed information of the predicted three-dimensional (3D)of DOf proteins in three Cymbidium species.xlsx]

## Sheet: Sheet2
Protein name	Template	Seq identity	QMEA
CgDof01	A0A2I0ATV8.1.A Dof zinc finger protein	0.7322	0.4
CgDof02	A0A2I0X122.1.A Dof zinc finger protein	0.8018	0.52
CgDof03	A0A2I0VKE8.1.A Dof zinc finger protein	0.8387	0.5
CgDof04	A0A2I0WDV9.1.A Cyclic dof factor 2	0.8354	0.46
CgDof05	A0A2I0XEG8.1.A Dof zinc finger protein	0.856	0.4
CgDof06	A9RJC7.1.A UniProtKB entry unknown, most likely obsolete	0.7241	0.23
CgDof07	A0A2I0X8M4.1.A Dof zinc finger protein	0.9481	0.48
CgDof08	A0A2I0VLB8.1.A Dof zinc finger protein	0.7098	0.4
CgDof09	A0A2I0ATV8.1.A Dof zinc finger protein	0.7072	0.54
CgDof10	A0A2I0X2Q1.1.A Cyclic dof factor 4	0.7129	0.59
CgDof11	A0A2I0VN67.1.A Dof zinc finger protein	0.9231	0.52
CgDof12	A0A2I0WJR2.1.A Dof zinc finger protein	0.9134	0.48
CgDof13	5xog.1.P Transcription elongation factor 1 homolog	0.1778	0.06
CgDof14	5xog.1.P Transcription elongation factor 1 homolog	0.1778	0.06
CgDof15	A0A2I0BDQ5.1.A Dof zinc finger protein	0.7316	0.45
CgDof16	A0A2I0WLN8.1.A Dof zinc finger protein	0.8988	0.46
CgDof17	A0A2I0XI14.1.A Dof zinc finger protein	0.8037	0.53
CgDof18	A0A2I0X2Q1.1.A Cyclic dof factor 4	0.781	0.63
CgDof19	A0A2I0WGG3.1.A Cyclic dof factor 1	0.7415	0.43
CgDof20	A0A2I0VSS0.1.A Cyclic dof factor 2	0.8376	0.41
CgDof21	A0A2I0WAC5.1.A Dof zinc finger protein	0.8448	0.52
CgDof22	A0A2I0W5W7.1.A Dof zinc finger protein	0.7185	0.34
CgDof23	A0A2I0VQ93.1.A Arogenate dehydratase	0.761	0.48
CgDof24	A0A2I0W9X0.1.A Dof zinc finger protein	0.7128	0.57
CgDof25	A0A2I0VU28.1.A Cyclic dof factor 2	0.7782	0.47
CgDof26	A0A2I0WZ50.1.A Dof zinc finger protein	0.793	0.52
CgDof27	A0A2I0WMP9.1.A Dof zinc finger protein	0.7305	0.48
CeDof01	A0A2I0X122.1.A Dof zinc finger protein	0.8018	0.52
CeDof02	A0A2I0X122.1.A Dof zinc finger protein	0.8018	0.52
CeDof03	A0A2I0ATV8.1.A Dof zinc finger protein	0.7268	0.54
CeDof04	A0A2I0WQW3.1.A Cyclic dof factor 4	0.8462	0.66
CeDof05	A0A2I0VKE8.1.A Dof zinc finger protein	0.8387	0.5
CeDof06	A0A2I0W9X0.1.A Dof zinc finger protein	0.7119	0.56
CeDof07	A0A2I0WLN8.1.A Dof zinc finger protein	0.7119	0.49
CeDof08	A0A2I0WDV9.1.A Cyclic dof factor 2	0.8402	0.46
CeDof09	A0A2I0X8M4.1.A Dof zinc finger protein	0.9444	0.47
CeDof10	A0A2I0X8M4.1.A Dof zinc finger protein	0.9444	0.48
CeDof11	A0A2I0XEG8.1.A Dof zinc finger protein	0.86	0.5
CeDof12	A0A445DBM8.1.A Dof-type domain-containing	0.7083	0.32
CeDof13	Q8L5E6.1.A Dof zinc finger protein	0.7011	0.29
CeDof14	A0A2I0VLB8.1.A Dof zinc finger protein	0.7291	0.51
CeDof15	A0A2I0VLB8.1.A Dof zinc finger protein	0.7881	0.57
CeDof16	A0A2I0ATV8.1.A Dof zinc finger protein	0.7027	0.54
CeDof17	A0A2I0WLN8.1.A Dof zinc finger protein	0.8958	0.35
CeDof18	A0A2I0BDQ5.1.A Dof zinc finger protein	0.7316	0.45
CeDof19	5xog.1.P Transcription elongation factor 1 homolog	0.1778	0.06
CeDof20	A0A2I0WJR2.1.A Dof zinc finger protein	0.9134	0.49
CeDof21	A0A2I0X2Q1.1.A Cyclic dof factor 4	0.7788	0.62
CeDof22	A0A2I0X2Q1.1.A Cyclic dof factor 4	0.7788	0.62
CeDof23	A0A2I0XI14.1.A Dof zinc finger protein	0.8074	0.53
CeDof24	A0A2I0VN67.1.A Dof zinc finger protein	0.927	0.52
CeDof25	A0A2I0W8Z9.1.A Dof zinc finger protein	0.8571	0.51
CeDof26	A0A2I0VSS0.1.A Cyclic dof factor 2	0.8337	0.36
CeDof27	A0A2I0WAC5.1.A Dof zinc finger protein	0.8448	0.39
CeDof28	A0A2I0WGG3.1.A Cyclic dof factor 1	0.7483	0.43
CeDof29	A0A2I0WQW3.1.A Cyclic dof factor 4	0.7143	0.63
CeDof30	A0A2I0W5W7.1.A Dof zinc finger protein	0.7111	0.34
CeDof31	A0A2I0WMP9.1.A Dof zinc finger protein	0.7251	0.48
CeDof32	A0A2I0VQB8.1.A Dof zinc finger protein	0.8103	0.51
CeDof33	A0A2I0VU28.1.A Cyclic dof factor 2	0.7778	0.45
CeDof34	A0A2I0WZ50.1.A Dof zinc finger protein	0.8039	0.5
CsDof01	A0A2I0X643.1.A Dof zinc finger protein	0.8947	0.48
CsDof02	A0A2I0W5W7.1.A Dof zinc finger protein	0.7185	0.34
CsDof03	A0A2I0X8M4.1.A Dof zinc finger protein	0.9481	0.48
CsDof04	A0A2I0XEG8.1.A Dof zinc finger protein	0.86	0.35
CsDof05	A0A2I0WLN8.1.A Dof zinc finger protein	0.8933	0.47
CsDof06	A0A2I0BDQ5.1.A Dof zinc finger protein	0.7316	0.45
CsDof07	A0A2I0WJR2.1.A Dof zinc finger protein	0.9075	0.49
CsDof08	A0A2I0WJR2.1.A Dof zinc finger protein	0.9239	0.55
CsDof09	4v4n.52.A 50S ribosomal protein L37AE	0.2609	0.06
CsDof10	A0A2I0X122.1.A Dof zinc finger protein	0.8204	0.52
CsDof11	A0A2I0WDV9.1.A Cyclic dof factor 2	0.8422	0.46
CsDof12	A0A2I0VKE8.1.A Dof zinc finger protein	0.8423	0.5
CsDof13	A0A2I0VLB8.1.A Dof zinc finger protein	0.7371	0.51
CsDof14	A0A2I0X2Q1.1.A Cyclic dof factor 4	0.7129	0.59
CsDof15	A0A2I0ATV8.1.A Dof zinc finger protein	0.7072	0.54
CsDof16	A0A2I0WQW3.1.A Cyclic dof factor 4	0.8462	0.66
CsDof17	A0A2I0ATV8.1.A Dof zinc finger protein	0.7213	0.54
CsDof18	A0A2I0XI14.1.A Dof zinc finger protein	0.8037	0.53
CsDof19	A0A2I0X2Q1.1.A Cyclic dof factor 4	0.7692	0.62
CsDof20	A0A2I0VSS0.1.A Cyclic dof factor 2	0.8212	0.38
CsDof21	A0A2I0VN67.1.A Dof zinc finger protein	0.9234	0.52
CsDof22	A0A2I0WQW3.1.A Cyclic dof factor 4	0.7157	0.59
CsDof23	A0A835UIP4.1.A Dof zinc finger protein	0.7282	0.44
CsDof24	A0A2I0W9X0.1.A Dof zinc finger protein	0.7128	0.56
CsDof25	A0A6P4D651.1.A Dof zinc finger protein	0.7215	0.28
CsDof26	A0A2I0WZ50.1.A Dof zinc finger protein	0.789	0.49
CsDof27	A0A2I0VU28.1.A Cyclic dof factor 2	0.7739	0.45
CsDof28	A0A2I0VQB8.1.A Dof zinc finger protein	0.814	0.51
CsDof29	A0A2I0VQB8.1.A Dof zinc finger protein	0.8099	0.51
CsDof30	3dfx.1.D Trans-acting T-cell-specific transcription factor GATA-3	0.1389	0.02
