# Supplementary material for: Genome-Based Identification of the Dof Gene Family in Three Cymbidium Species and Their Responses to Heat Stress in Cymbidium goeringii
Source: Int J Mol Sci. 2024 Jul 12;25(14):7662. doi: 10.3390/ijms25147662 (PMC11277557; doi:10.3390/ijms25147662)
Supplement: Supplementary file 1 [file ijms-25-07662-s001.zip › Table S5 The FPKM values of CgDofs in the leaves.xls]

## Sheet: Sheet1
ID	Rename	expression values
GL15894	CgDof03	79.16
GL16117	CgDof23	53.84
GL15226	CgDof22	48.42
GL25342	CgDof13	46.6
GL11056	CgDof07	44.38
GL19552	CgDof08	43.36
GL02643	CgDof02	27.35
GL17895	CgDof17	23.4
GL07805	CgDof27	20.48
GL31480	CgDof09	15.47
GL34019	CgDof01	13.45
GL17503	CgDof20	9.1
GL07953	CgDof19	8.55
GL17011	CgDof05	8.15
GL04076	CgDof25	7.22
GL11167	CgDof26	6.55
GL18386	CgDof04	5.69
GL15822	CgDof15	2.38
GL20930	CgDof12	2.3
GL07701	CgDof21	1.71
GL15823	CgDof16	1.54
GL01135	CgDof11	1.36
GL09640	CgDof10	0.84
GL19034	CgDof06	0
GL25341	CgDof14	0
GL31701	CgDof18	0
GL18485	CgDof24	0
