# Supplementary material for: Genome-Based Identification of the Dof Gene Family in Three Cymbidium Species and Their Responses to Heat Stress in Cymbidium goeringii
Source: Int J Mol Sci. 2024 Jul 12;25(14):7662. doi: 10.3390/ijms25147662 (PMC11277557; doi:10.3390/ijms25147662)
Supplement: Supplementary file 1 [file ijms-25-07662-s001.zip › Table S6 qRT-PCR primers.xlsx]

## Sheet: Sheet1
Table S6 qRT-PCR primers
Gene name	Gene ID		Primers(5' to 3')
CgDof03	GL15894	F	TCAGCCAGCCGAGGTATTT
		R	CTTCCTTGAGCCGCCACCA
CgDof23	GL16117	F	CTTCTTATTGGTTGCCGAAAG
		R	GTAGCGTGGCTGGGAAAGG
CgDof22	GL15226	F	GCCAATGCCTATGATGACG
		R	GTGCTGCTTCGGCTCCAAT
CgDof13	GL25342	F	ATGGCAAGTTACCCTCTGA
		R	TGAAACTGAAGGCTTGGAT
CgDof07	GL11056	F	GATACTGGACTAAAGGTGGAT
		R	TGGAGATTGAGGGTGAAGA
CgDof08	GL19552	F	CGGCTTATTTGGCACTTCG
		R	TTGGGAGGAGGAGCAGGAC
CgDof02	GL02643	F	TATTGGACGGATGGTGGGT
		R	CTCGTGCTTGATCGGTGGC
CgDof17	GL17895	F	TGGATACAGGCATCTACGAG
		R	AGGGAAGATAGAGCGAGGG
CgDof27	GL07805	F	TATTGGACTGATGGTGGAT
		R	TGCTGTAGAAGACGGTAGA
Internal reference		F	ATTCAGCCTCTAGTTTGCGATAA
		R	CAGCAAATCCAGCCTAACAAATG
