# Supplementary material for: Genome-Based Identification of the Dof Gene Family in Three Cymbidium Species and Their Responses to Heat Stress in Cymbidium goeringii
Source: Int J Mol Sci. 2024 Jul 12;25(14):7662. doi: 10.3390/ijms25147662 (PMC11277557; doi:10.3390/ijms25147662)
Supplement: Supplementary file 1 [file ijms-25-07662-s001.zip › Table S7 The RIN (RNA integrity number).xlsx]

## Sheet: Sheet1
Sample ID	Nucleic Acid	Unit	A260 (Abs)	A280 (Abs)	260/280	260/230	Sample Type	Factor
0h	125.4	ng/µl	3.135	1.497	2.09	0.71	RNA	40
6h	83.8	ng/µl	2.094	0.996	2.1	0.65	RNA	40
12h	80.2	ng/µl	2.005	0.946	2.12	0.56	RNA	40
18h	161.4	ng/µl	4.035	1.918	2.1	1.32	RNA	40
24h	114.7	ng/µl	2.867	1.366	2.1	0.71	RNA	40
